# Supplementary material for: The single nucleotide variant rs12722489 determines differential estrogen receptor binding and enhancer properties of an IL2RA intronic region
Source: PLoS One. 2017 Feb 24;12(2):e0172681. doi: 10.1371/journal.pone.0172681 (PMC5325477; doi:10.1371/journal.pone.0172681)
Supplement: S1 Table — The predictions overlapping between mono- and dinucleotide PWMs are marked in green (XLSX) [file pone.0172681.s001.xlsx]

## Sheet: classic PWMs
dbSNP rsID	motif ID (UniProt ID)	TFBS2SNP orientation allele 1	TFBS allele 1	TFBS2SNP orientation allele 2	TFBS allele 2	allele 1 / allele 2	P-value allele 1	P-value allele 2	P-value log2 Fold Change
rs12722489	ESR1_HUMAN.H10MO.S	direct	ggGtctgagtggtcttgg	direct	ggAtctgagtggtcttgg	G/A	5.44747e-05	0.00117924	-4.43613
rs12722489	ESR2_HUMAN.H10MO.A	revcomp	aagaccactcagaCcctt	revcomp	aagaccactcagaTcctt	G/A	0.000249718	0.00246196	-3.30143
rs12722489	VDR_HUMAN.H10MO.B	direct	aggGtctgagtggtct	direct	aggAtctgagtggtct	G/A	0.000292695	0.00362962	-3.63235
rs12722489	COT2_HUMAN.H10MO.A	direct	caaggGtctgagt	direct	caaggAtctgagt	G/A	0.000419075	0.00348891	-3.0575
rs2104286	MAFG_HUMAN.H10MO.S	revcomp	taTgact	revcomp	taCgact	A/G	0.000149505	0.00643335	-5.4273
rs2104286	NF2L1_HUMAN.H10MO.C	revcomp	taTgact	revcomp	taCgact	A/G	0.000272958	0.0130614	-5.58049
rs2104286	USF1_HUMAN.H10MO.A	direct	agtcAtatgt	direct	agtcGtatgt	A/G	0.000485891	0.00845852	-4.1217
rs3118470@AC	PIT1_HUMAN.H10MO.C	direct	Atgatggaaattt	direct	Ctgatggaaattt	A/C	0.000262428	5.18405e-05	2.33977
rs3118470@TA	PIT1_HUMAN.H10MO.C	direct	Ttgatggaaattt	direct	Atgatggaaattt	T/A	6.51694e-05	0.000262428	-2.00965
rs3118470@TA	PBX3_HUMAN.H10MO.B	direct	atctcaTtgatgga	revcomp	ccatcaTtgagatt	T/A	9.41762e-05	0.0027747	-4.88083
rs3118470@TA	PBX1_HUMAN.H10MO.B	direct	aatctcaTtgatgga	direct	aatctcaAtgatgga	T/A	0.000169354	0.000791879	-2.22524
rs3118470@TA	PBX2_HUMAN.H10MO.C	direct	gaatctcaTtgatgg	direct	gaatctcaAtgatgg	T/A	0.00017274	0.00348773	-4.33562
rs3118470@TA	CDX1_HUMAN.H10MO.C	direct	aTtgatgg	direct	aAtgatgg	T/A	0.000343238	0.00771328	-4.49006
rs3118470@TC	PBX3_HUMAN.H10MO.B	direct	atctcaTtgatgga	direct	atctcaCtgatgga	T/C	9.41762e-05	0.00103627	-3.45989
rs3118470@TC	PBX1_HUMAN.H10MO.B	direct	aatctcaTtgatgga	direct	aatctcaCtgatgga	T/C	0.000169354	0.00168712	-3.31645
rs3118470@TC	PBX2_HUMAN.H10MO.C	direct	gaatctcaTtgatgg	direct	gaatctcaCtgatgg	T/C	0.00017274	0.000800082	-2.21155
rs3118470@TC	CDX1_HUMAN.H10MO.C	direct	aTtgatgg	direct	aCtgatgg	T/C	0.000343238	0.01461	-5.41161
rs3134883	P63_HUMAN.H10MO.S	direct	gagCttgtatg	direct	gagTttgtatg	C/T	0.000375386	0.00742879	-4.30668
rs3134883	PTF1A_HUMAN.H10MO.C	revcomp	caagggacatacaaGctctca	revcomp	caagggacatacaaActctca	C/T	0.000386894	0.00277562	-2.8428
rs3134883	IRF9_HUMAN.H10MO.C	revcomp	gacatacaaGct	revcomp	gacatacaaAct	C/T	0.00446326	0.000499422	3.15977
rs706778	BCL6_HUMAN.H10MO.C	direct	aAtgacattccaggga	direct	aGtgacattccaggga	A/G	7.90078e-06	3.58609e-05	-2.18234
rs706778	PBX2_HUMAN.H10MO.C	revcomp	gaatgtcaTtgatgg	revcomp	gaatgtcaCtgatgg	A/G	3.05777e-05	0.000185332	-2.59956
rs706778	PBX3_HUMAN.H10MO.B	revcomp	atgtcaTtgatgga	revcomp	atgtcaCtgatgga	A/G	0.000185323	0.00160547	-3.11487
rs706778	PBX1_HUMAN.H10MO.B	revcomp	aatgtcaTtgatgga	revcomp	aatgtcaCtgatgga	A/G	0.000219408	0.00205917	-3.23038
rs706778	NF2L1_HUMAN.H10MO.C	direct	aAtgaca	direct	aGtgaca	A/G	0.000334303	0.00186132	-2.4771
rs706778	CDX1_HUMAN.H10MO.C	revcomp	aTtgatgg	revcomp	aCtgatgg	A/G	0.000343238	0.01461	-5.41161
rs706778	ERR3_HUMAN.H10MO.B	direct	tcaAtgaca	direct	tcaGtgaca	A/G	0.000423363	0.00734123	-4.11606
rs706778	NR4A2_HUMAN.H10MO.C	revcomp	gaatgtcaT	revcomp	gaatgtcaC	A/G	0.000823966	0.000177373	2.2158
rs706778	NFAC1_HUMAN.H10MO.S	revcomp	tggaatgtcaTtg	revcomp	tggaatgtcaCtg	A/G	0.00229691	0.000402699	2.51192
rs706778	PTF1A_HUMAN.H10MO.C	direct	ctggtaaatttccatcaAtga	direct	ctggtaaatttccatcaGtga	A/G	0.00238971	0.000188985	3.66049
rs706779	SOX5_HUMAN.H10MO.C	revcomp	cattgTtt	revcomp	cattgCtt	A/G	5.2858e-05	0.000663713	-3.65037
rs706779	SOX9_HUMAN.H10MO.B	revcomp	gacattgTttg	direct	aGcaatgtcct	A/G	0.000367995	0.00397069	-3.43163
rs706779	AP2A_HUMAN.H10MO.C	revcomp	attgTttgaggggaa	revcomp	attgCttgaggggaa	A/G	0.00236688	4.93161e-05	5.58479
rs706779	AP2C_HUMAN.H10MO.A	revcomp	attgTttgagggga	revcomp	attgCttgagggga	A/G	0.00366681	0.000108285	5.08162

## Sheet: dinucleotide PWMs
dbSNP rsID	motif ID (UniProt ID)	TFBS2SNP orientation allele 1	TFBS allele 1	TFBS2SNP orientation allele 2	TFBS allele 2	allele 1 / allele 2	P-value allele 1	P-value allele 2	P-value log2 Fold Change
rs12722489	ESR2_HUMAN.H10DI.A	direct	caaggGtctgagtggtcttggag	direct	caaggAtctgagtggtcttggag	G/A	2.5577e-05	0.000190915	-2.90001
rs12722489	VDR_HUMAN.H10DI.B	direct	aaggGtctgagtggtcttgg	direct	aaggAtctgagtggtcttgg	G/A	0.000166092	0.00261465	-3.97656
rs12722489	ESR1_HUMAN.H10DI.A	revcomp	ctccaagaccactcagaCcct	revcomp	ctccaagaccactcagaTcct	G/A	0.000476887	0.00229737	-2.26826
rs3118470@AC	TF65_HUMAN.H10DI.A	revcomp	caTtgagattccagg	revcomp	caGtgagattccagg	A/C	0.00470312	0.000481699	3.28741
rs3118470@TA	NFYB_HUMAN.H10DI.A	revcomp	tccatcaAtgagattccagggag	revcomp	tccatcaTtgagattccagggag	T/A	0.000176316	0.00366694	-4.37834
rs3118470@TA	NFYA_HUMAN.H10DI.A	revcomp	tccatcaAtgagattccaggga	revcomp	tccatcaTtgagattccaggga	T/A	0.000249777	0.00854391	-5.09618
rs3118470@TC	NFYB_HUMAN.H10DI.A	revcomp	tccatcaAtgagattccagggag	revcomp	tccatcaGtgagattccagggag	T/C	0.000176316	0.00199864	-3.50278
rs3118470@TC	NFYA_HUMAN.H10DI.A	revcomp	tccatcaAtgagattccaggga	revcomp	tccatcaGtgagattccaggga	T/C	0.000249777	0.00246298	-3.30169
rs3118470@TC	TF65_HUMAN.H10DI.A	revcomp	caAtgagattccagg	revcomp	caGtgagattccagg	T/C	0.00470312	0.000481699	3.28741
rs706778	TF65_HUMAN.H10DI.A	direct	caAtgacattccagg	direct	caGtgacattccagg	A/G	0.00312732	0.000292885	3.41652
rs706779	ZN143_HUMAN.H10DI.A	revcomp	ggacattgTttgaggggaaaat	revcomp	ggacattgCttgaggggaaaat	A/G	0.000496348	0.000108287	2.19649
rs706779	AP2A_HUMAN.H10DI.B	revcomp	cattgTttgaggggaaa	revcomp	cattgCttgaggggaaa	A/G	0.00112226	7.27283e-05	3.94774
